# Supplementary material for: Scalable manufacturing platform for the production of methemoglobin as a non-oxygen carrying control material in studies of cell-free hemoglobin solutions
Source: PLoS One. 2022 Feb 16;17(2):e0263782. doi: 10.1371/journal.pone.0263782 (PMC8849478; doi:10.1371/journal.pone.0263782)
Supplement: S2 File — (XLSX) [file pone.0263782.s002.xlsx]

## Sheet: DATA for Plotting
	Minimal dataset: All data was reported as the average value with the standard deviation.
	MetbHb purification			MethHb purification				Hp-binding kinetics
	Diacycles	Value	Species	Diacycles	Value	Species
	0	1.03657e-12	Hemichrome	0	1.2786e-10	Hemichrome		Name	Avg_Kapparent	std
	1	4.86513e-12	Hemichrome	1	2.82e-09	Hemichrome		MetbHb	2.938	0.0331059
	2	5.37917e-11	Hemichrome	2	5.62112e-09	Hemichrome		MetbHb	2.152	0.0818291
	3	2.26022e-09	Hemichrome	3	8.03408e-09	Hemichrome		MetbHb	1.618	0.0601332
	4	8.15833e-09	Hemichrome	4	8.21514e-11	Hemichrome		MetbHb	0.914	0.0909065
	5	4.94031e-08	Hemichrome	5	3.36351e-11	Hemichrome		MetbHb	0.02	0
	6	7.08223e-08	Hemichrome	6	0.00680419	Hemichrome		bHb	2.982	0.0384014
	7	2.69515e-10	Hemichrome	7	0.0199271	Hemichrome		bHb	2.22367	0.201147
	8	1.0255e-11	Hemichrome	8	0.0571799	Hemichrome		bHb	1.72933	0.0994027
	9	2.6253e-10	Hemichrome	9	0.0574246	Hemichrome		bHb	0.776667	0.0579272
	0	1.64141e-13	OxyHb	0	0.0288719	OxyHb		bHb	0.02	0
	1	1.47407e-12	OxyHb	1	0.0261294	OxyHb		MethHb	3.165	0.0961492
	2	1.33846e-11	OxyHb	2	0.0231294	OxyHb		MethHb	2.44667	0.0374641
	3	6.42758e-10	OxyHb	3	0.0216164	OxyHb		MethHb	1.96033	0.100088
	4	2.19172e-09	OxyHb	4	0.00516812	OxyHb		MethHb	0.946667	0.0534436
	5	1.68949e-08	OxyHb	5	0.00449421	OxyHb		MethHb	0.02	0
	6	1.4828e-08	OxyHb	6	1.69358e-11	OxyHb		hHb	3.07167	0.042991
	7	1.14678e-10	OxyHb	7	6.13811e-12	OxyHb		hHb	2.452	0.0715122
	8	4.24658e-12	OxyHb	8	2.4265e-09	OxyHb		hHb	1.773	0.0141657
	9	1.08191e-10	OxyHb	9	1.55912e-12	OxyHb		hHb	0.867333	0.0238933
	0	1	metHb	0	0.933425	metHb		hHb	0.02	0
	1	1	metHb	1	0.920011	metHb
	2	1	metHb	2	0.921361	metHb		SEC-HPLC metHb-Hp binding
	3	1	metHb	3	0.920202	metHb		Species	Avg_area	std	Name	Species	Avg_area	Std	Name	Species	Avg_area	Std	Name	Species	Avg_area	Std	Name	Conc
	4	1	metHb	4	0.899163	metHb		metbHb	0.823887	0.0687385	metbHb	metbHb	0.831935	0.073213	methHb	metbHb	0.839861	0.006212	bHb	metbHb	0.829354	0.0026595	hHb	20
	5	1	metHb	5	0.898237	metHb		dimer	0.074845	0.040617	metbHb	dimer	0.093212	0.059511	methHb	dimer	0.0798126	0.0034549	bHb	dimer	0.0680469	0.000698	hHb	20
	6	1	metHb	6	0.913644	metHb		Hp-Hb	0.0348798	0.0040054	metbHb	monomer	0.0165533	0.0148761	methHb	monomer	0.0545675	0.00394615	bHb	monomer	0.0405768	0.0060698	hHb	20
	7	1	metHb	7	0.918559	metHb		monomer	0.0355147	0.0107167	metbHb	Hp-Hb	0.0194892	0.0105864	methHb	Hp-Hb	0.0204952	0.00092985	bHb	Hp-Hb	0.0245889	0.00143825	hHb	20
	8	1	metHb	8	0.942687	metHb		metbHb	0.814308	0.095145	metbHb	metbHb	0.798001	0.0442585	methHb	metbHb	0.813262	0.032025	bHb	metbHb	0.79509	0.0013985	hHb	10
	9	1	metHb	9	0.942313	metHb		dimer	0.0845934	0.0475535	metbHb	dimer	0.105446	0.0265003	methHb	dimer	0.09409	0.009598	bHb	dimer	0.0757361	0.0014701	hHb	10
	0	5.93125e-13	MetNitrite	0	0.0376404	MetNitrite		Hp-Hb	0.0715259	0.00759235	metbHb	Hp-Hb	0.0792272	0.0207058	methHb	monomer	0.0438574	0.00117055	bHb	monomer	0.0443238	0.00477035	hHb	10
	1	1.86551e-12	MetNitrite	1	0.0539	MetNitrite		monomer	0.0347961	0.0096101	metbHb	monomer	0.0202586	0.0162975	methHb	Hp-Hb	0.0438353	7.89e-05	bHb	Hp-Hb	0.0500181	1.11e-05	hHb	10
	2	2.05147e-11	MetNitrite	2	0.0555088	MetNitrite		metbHb	0.776918	0.0289705	metbHb	metbHb	0.68442	0.00596	methHb	metbHb	0.777076	0.0114175	bHb	metbHb	0.767379	0.001337	hHb	5
	3	1.58724e-09	MetNitrite	3	0.0581811	MetNitrite		Hp-Hb	0.145274	0.017131	metbHb	Hp-Hb	0.137982	0.020276	methHb	dimer	0.0872575	0.0014561	bHb	dimer	0.0783676	0.0034292	hHb	5
	4	5.41188e-09	MetNitrite	4	0.095669	MetNitrite		dimer	0.0838868	0.0442642	metbHb	dimer	0.125596	0.015694	methHb	monomer	0.0506378	0.00846775	bHb	monomer	0.0534619	0.00045785	hHb	5
	5	1.58277e-08	MetNitrite	5	0.0972684	MetNitrite		monomer	0.0376593	0.0043886	metbHb	monomer	0.0273116	0.00984495	methHb	Hp-Hb	0.0862724	0.0001656	bHb	Hp-Hb	0.0981286	0.00057545	hHb	5
	6	1.75073e-08	MetNitrite	6	0.0795363	MetNitrite		metbHb	0.563675	0.0139035	metbHb	metbHb	0.570788	0.011839	methHb	metbHb	0.674596	0.0050165	bHb	metbHb	0.624332	0.0223425	hHb	2.5
	7	1.3445e-10	MetNitrite	7	0.061391	MetNitrite		Hp-Hb	0.303614	0.032145	metbHb	Hp-Hb	0.234252	0.0208935	methHb	dimer	0.10045	0.0005782	bHb	dimer	0.0856072	0.0042793	hHb	2.5
	8	2.70117e-12	MetNitrite	8	2.1091e-21	MetNitrite		dimer	0.0832391	0.0517178	metbHb	dimer	0.117588	0.017048	methHb	monomer	0.0293997	0.0016436	bHb	monomer	0.0453205	0.0083557	hHb	2.5
	9	1.25246e-10	MetNitrite	9	1.34283e-06	MetNitrite		monomer	0.0185335	0.0103371	metbHb	monomer	0.0266707	0.00512905	methHb	Hp-Hb	0.176173	0.0020145	bHb	Hp-Hb	0.202765	0.008249	hHb	2.5
	0	5.93125e-13	NaNO2	0	6.2674e-05	NaNO2		Hp-Hb	0.617147	0.0790135	metbHb	Hp-Hb	0.516255	0.098135	methHb	metbHb	0.485359	0.0070985	bHb	metbHb	0.43318	0.006243	hHb	1.25
	1	1.86551e-12	NaNO2	1	6.80588e-07	NaNO2		metbHb	0.2764	0.01269	metbHb	metbHb	0.326489	0.0202365	methHb	dimer	0.0928529	0.0046971	bHb	dimer	0.0770358	0.0050225	hHb	1.25
	2	2.05147e-11	NaNO2	2	6.80588e-07	NaNO2		dimer	0.0476893	0.0267275	metbHb	dimer	0.0823624	0.0240246	methHb	monomer	0.0270015	0.00125965	bHb	monomer	0.0250047	0.0051321	hHb	1.25
	3	1.58724e-09	NaNO2	3	8.20643e-07	NaNO2		monomer	0.0206911	0.0076947	metbHb	monomer	0.0245526	0.0037737	methHb	Hp-Hb	0.345691	0.0050425	bHb	Hp-Hb	0.381253	0.010491	hHb	1.25
	4	5.41188e-09	NaNO2	4	1.55751e-07	NaNO2
	5	1.58277e-08	NaNO2	5	2.66283e-07	NaNO2		SEC-HPLC metHb dissociation
	6	1.75073e-08	NaNO2	6	1.50222e-05	NaNO2		Species	Conc	std	Avg_Area	Name	Species	std	Avg_Area	Name	Species	std	Avg_Area	Name	Species	std	Avg_Area	Name
	7	1.3445e-10	NaNO2	7	0.00010083	NaNO2		MetHb	20	0.0094095	0.881123	hHb	MetHb	0.0339385	0.91401	bHb	Monomer	0.0126028	0.00734909	metbHb	MetHb	0.0338755	0.908238	methHb
	8	2.70117e-12	NaNO2	8	3.82252e-22	NaNO2		Dimer	20	0.00861175	0.0827554	hHb	Dimer	0.00939975	0.0805315	bHb	Dimer	0.0954754	0.00327735	metbHb	Dimer	0.0066675	0.0940745	methHb
	9	1.25246e-10	NaNO2	9	1.25869e-06	NaNO2		Monomer	20	0.00629055	0.0431918	hHb	Monomer	0.0145168	0.037073	bHb	MetHb	0.912512	0.0004255	metbHb	Monomer	0.00773567	0.0107965	methHb
								MetHb	10	0.0371065	0.842259	hHb	MetHb	0.03487	0.893032	bHb	Monomer	0.0200115	0.00513455	metbHb	MetHb	0.036154	0.875845	methHb
								Dimer	10	0.00231015	0.0859073	hHb	Dimer	0.00830765	0.0765923	bHb	Dimer	0.121217	0.0113135	metbHb	Dimer	0.011502	0.12383	methHb
								Monomer	10	0.0046013	0.0395383	hHb	Monomer	0.00975535	0.026035	bHb	MetHb	0.889884	0.009364	metbHb	Monomer	0.00822605	0.0131663	methHb
								MetHb	5	0.0076365	0.817669	hHb	MetHb	0.0218595	0.843773	bHb	Monomer	0.0387726	0.0080985	metbHb	MetHb	0.0112685	0.821855	methHb
								Dimer	5	0.0004275	0.106495	hHb	Dimer	0.004036	0.108477	bHb	Dimer	0.131693	0.0236035	metbHb	Dimer	0.011642	0.156981	methHb
								Monomer	5	0.00201565	0.0386941	hHb	Monomer	0.0030114	0.0331722	bHb	MetHb	0.864601	0.008422	metbHb	Monomer	0.0024759	0.02593	methHb
								MetHb	2.5	0.027639	0.7913	hHb	MetHb	0.0297045	0.815669	bHb	Monomer	0.0413453	0.00434045	metbHb	MetHb	0.006197	0.798742	methHb
								Dimer	2.5	0.010036	0.112951	hHb	Dimer	0.00161415	0.0903373	bHb	Dimer	0.133013	0.0115615	metbHb	Dimer	0.008564	0.157203	methHb
								Monomer	2.5	0.0020181	0.0325735	hHb	Monomer	0.00724235	0.0326302	bHb	MetHb	0.794421	0.00377	metbHb	Monomer	0.00122135	0.0374623	methHb
								MetHb	1.25	0.0441455	0.708112	hHb	MetHb	0.001247	0.808611	bHb	Monomer	0.066238	0.0227724	metbHb	MetHb	0.05806	0.711285	methHb
								Dimer	1.25	0.0015925	0.109228	hHb	Dimer	0.00205725	0.086135	bHb	Dimer	0.158235	0.0175605	metbHb	Dimer	0.013051	0.136573	methHb
								Monomer	1.25	0.000873	0.0344861	hHb	Monomer	0.00497935	0.0405717	bHb	MetHb	0.699084	0.006813	metbHb	Monomer	0.008802	0.067081	methHb
